# Supplementary material for: Modifiable Risk Factors for Common Ragweed (Ambrosia artemisiifolia) Allergy and Disease in Children: A Case-Control Study
Source: Int J Environ Res Public Health. 2018 Jun 26;15(7):1339. doi: 10.3390/ijerph15071339 (PMC6069153; doi:10.3390/ijerph15071339)
Supplement: Supplementary file 1 [file ijerph-15-01339-s001.zip]

Archive with 1 entries (1 files):
- ijerph-314139-SI.pdf
